# Supplementary material for: Associations Between 10-Year Physical Performance and Activities of Daily Living Trajectories and Physical Behaviors in Older Adults
Source: Int J Environ Res Public Health. 2025 Apr 29;22(5):704. doi: 10.3390/ijerph22050704 (PMC12110824; doi:10.3390/ijerph22050704)
Supplement: Supplementary file 1 [file ijerph-22-00704-s001.zip]

Archive with 1 entries (1 files):
- ijerph-3558133-supplementary.pdf
